# Supplementary material for: Preparations of trans- and cis-μ-1,2-Peroxodiiron(III) Complexes
Source: Molecules. 2023 Dec 29;29(1):205. doi: 10.3390/molecules29010205 (PMC10780643; doi:10.3390/molecules29010205)
Supplement: Supplementary file 1 [file molecules-29-00205-s001.zip]

Archive with 1 entries (1 files):
- molecules-2785151-supplementary.pdf
